# Supplementary material for: Two new species of the genus Panorpa Linnaeus (Mecoptera, Panorpidae) from Yunnan, China
Source: Zookeys. 2016 May 10;(587):151–62. doi: 10.3897/zookeys.587.7674 (PMC4926711; doi:10.3897/zookeys.587.7674)
Supplement: XML Treatment for Panorpa reflexa [file zookeys.587.7674-treatment1.xml]

<!DOCTYPE tp:taxon-treatment
  PUBLIC "-//TaxonX//DTD Taxonomic Treatment Publishing DTD v0 20100105//EN" "tax-treatment-NSO.dtd">
<tp:taxon-treatment xmlns:tp="http://www.plazi.org/taxpub"><tp:treatment-meta><kwd-group><label>Taxon classification</label><kwd><named-content content-type="kingdom">Animalia</named-content></kwd><kwd><named-content content-type="order">Mecoptera</named-content></kwd><kwd><named-content content-type="family">Panorpidae</named-content></kwd></kwd-group><mixed-citation publication-type="journal"><person-group><name><surname>Wang</surname><given-names>Ji-Shen</given-names></name><name><surname>Hua</surname><given-names>Bao-Zhen</given-names></name></person-group><article-title>Two new species of the genus <italic><tp:taxon-name><tp:taxon-name-part taxon-name-part-type="genus">Panorpa</tp:taxon-name-part></tp:taxon-name></italic> Linnaeus (<tp:taxon-name><tp:taxon-name-part taxon-name-part-type="order">Mecoptera</tp:taxon-name-part></tp:taxon-name>, <tp:taxon-name><tp:taxon-name-part taxon-name-part-type="family">Panorpidae</tp:taxon-name-part></tp:taxon-name>) from Yunnan, China</article-title><source>Zookeys</source><day>10</day><month>5</month><year>2016</year><volume>2016</volume><issue>587</issue><fpage>151</fpage><lpage>162</lpage><pub-id pub-id-type="doi">10.3897/zookeys.587.7674</pub-id></mixed-citation></tp:treatment-meta><tp:nomenclature><tp:taxon-name>
            <tp:taxon-name-part taxon-name-part-type="genus">Panorpa</tp:taxon-name-part>
            <tp:taxon-name-part taxon-name-part-type="species">reflexa</tp:taxon-name-part>
            <object-id xmlns:xlink="http://www.w3.org/1999/xlink" content-type="zoobank" xlink:type="simple">http://zoobank.org/3264DA6D-00F6-4302-9AE0-302C058641B1</object-id>
          </tp:taxon-name><tp:taxon-status xmlns:xlink="http://www.w3.org/1999/xlink" xlink:type="simple">sp. n.</tp:taxon-status><xref ref-type="fig" rid="F1">Figs 1</xref><xref ref-type="fig" rid="F2">, 2</xref><xref ref-type="fig" rid="F3">, 3</xref><xref ref-type="fig" rid="F4">, 4A</xref></tp:nomenclature><tp:treatment-sec sec-type="type material"><title>Type material.</title><p>
            <bold>Holotype: CHINA: Yunnan Province</bold>: ♂, Mt. Daxueshan [大雪山] (<named-content xmlns:xlink="http://www.w3.org/1999/xlink" content-type="dwc:verbatimCoordinates" xlink:type="simple"><named-content content-type="geo-json" specific-use="{&#34;type&#34;:&#34;Point&#34;,&#34;coordinates&#34;:[99.6225,24.187833]}" xlink:type="simple">24°11.27'N, 99°37.35'E</named-content></named-content>), 2000 m, Yongde County [永德县], 21 Aug. 2015, leg. Ji-Shen Wang. <bold>Paratypes.</bold> 31♂♂48♀♀, same data as the holotype, 21–23 Aug. 2015.</p></tp:treatment-sec><tp:treatment-sec sec-type="diagnosis"><title>Diagnosis.</title><p>The new species can be recognized by the following features: 1) dorsum of body with one broad pale longitudinal stripe mesally; 2) head yellowish brown with the ocellar triangle and the postvertex black; 3) wings hyaline with a greatly reduced pterostigmal band; 4) hypandrium greatly shortened, with hypovalves only reaching the basal third of the gonocoxites; and 5) parameres 3-shaped.</p></tp:treatment-sec><tp:treatment-sec sec-type="description"><title>Description of male.</title><p>
            <italic>Head</italic>. Head mostly yellow. A black pattern on postvertex, transverse, shallowly notched on anterior margin, and laterally adjacent to compound eyes; another black pattern around ocellar triangle, almost pentagonal, with its anterior margin extending to the upper border of the light yellow antennal sockets. Antennal scape brown, pedicel dark brown, flagellum black with 38–42 segments. Rostrum unevenly yellowish brown with genae pale. Maxillary and labial palps yellowish with distal segments darkening toward the apex (Fig. <xref ref-type="fig" rid="F1">1C</xref>).</p><fig id="F1" position="float" orientation="portrait"><label>Figure 1.</label><caption><p>Adults of <italic><tp:taxon-name><tp:taxon-name-part taxon-name-part-type="genus">Panorpa</tp:taxon-name-part> <tp:taxon-name-part taxon-name-part-type="species">reflexa</tp:taxon-name-part></tp:taxon-name></italic> sp. n. <bold>A</bold> Habitus of male, dorsal view <bold>B</bold> habitus of female, dorsal view <bold>C</bold> head of male with antennae removed, frontal view <bold>D</bold> dorsum of male <bold>E</bold> abdomen of male, lateral view. Arrows show the notal organ on tergum III. Scale bars: 2.5 mm (<bold>A, B</bold>); 0.5 mm (<bold>C</bold>–<bold>E</bold>).</p></caption><graphic xmlns:xlink="http://www.w3.org/1999/xlink" xlink:href="zookeys-587-151-g001.jpg" position="float" orientation="portrait" xlink:type="simple" id="oo_88076.jpg"/></fig><p>
            <italic>Thorax</italic>. Pronotum brown, with 6–10 stout setae along its anterior margin. Meso- and metanotum brown with a broad pale longitudinal stripe and a narrow brown mesal line (Fig. <xref ref-type="fig" rid="F1">1D</xref>). Pleura pale yellow. Legs light brown with coxae pale yellow and distal tarsomeres brown.</p><p>
            <italic>Wings</italic>. Forewing length 10.40 ± 0.37 mm, width 2.40 ± 0.17 mm. Pterostigma light brown with dense microtrichia. Wing membrane hyaline, devoid of markings except the greatly reduced brown pterostigmal band, which forms an irregular spot at vein R<sub>1</sub> and extending to vein M<sub>1</sub> as a series of discontinuous spots. Vein 1A ending at the hind margin beyond the level of the origin of Rs. Hindwing length 9.47 ± 0.36 mm, width 2.28 ± 0.11 mm, similar to forewings, but with the pterostigmal band more degenerated (Fig. <xref ref-type="fig" rid="F1">1A</xref>).</p><p>
            <italic>Abdomen</italic>. Terga I–V brown, with a pale longitudinal mesal stripe connected with the thoracic stripe anteriorly and narrowing posteriorly. Notal organ on the posterior margin of tergum III slightly developed and covering the acute dorsal process of tergum IV (Fig. <xref ref-type="fig" rid="F1">1D</xref>). Sterna I–V light brown, pleura pale. A6 blackish brown with distal third yellowing gradually, cylindrical, without anal horns. A7 and A8 yellowish orange, with faint brown textures laterally; A7 nearly cylindrical, A8 slightly constricted basally and beveled apically (Fig. <xref ref-type="fig" rid="F1">1E</xref>).</p><p>
            <italic>Male genitalia</italic>. Genital bulb yellowish orange, oval, slightly flat in lateral view (Fig. <xref ref-type="fig" rid="F2">2</xref>). Epandrium (tergum IX) extending beyond the apex of gonocoxite, slightly constricted midway, distal half tapering toward the apex, with a deep U-shaped terminal emargination and forming two parallel digital processes (Fig. <xref ref-type="fig" rid="F2">2C</xref>). Cerci clavate. Hypandrium (sternum IX) greatly shortened, extending only to the basal third of gonocoxites, hypovalves bearing long bristles along inner margins (Fig. <xref ref-type="fig" rid="F2">2A</xref>). Gonostylus shorter than half the length of gonocoxite, outer margin slightly concaved, inner margin with a blunt median tooth and a curved subbasal process (Fig. <xref ref-type="fig" rid="F2">2G</xref>). Parameres 3-shaped; both arms nearly half the length of aedeagus, with acute tips, and bearing numerous microtrichia along inner margins; anterior arms stretched under hypovalves. (Fig. <xref ref-type="fig" rid="F2">2A, B</xref>). Ventral valves of aedeagus thick, slightly sclerotized with apexes rounded, bearing numerous soft setae; dorsal valves strongly sclerotized, with many marginal spines and prominent, flattened apexes, exceeding to the base of gonostylus; the joint edge of dorsal and ventral valves rolled ventrad, with three acute teeth ventrally, and one long spine dorsolaterally (Fig. <xref ref-type="fig" rid="F2">2D–F</xref>).</p><fig id="F2" position="float" orientation="portrait"><label>Figure 2.</label><caption><p>Male genitalia of <italic><tp:taxon-name><tp:taxon-name-part taxon-name-part-type="genus">Panorpa</tp:taxon-name-part> <tp:taxon-name-part taxon-name-part-type="species">reflexa</tp:taxon-name-part></tp:taxon-name></italic> sp. n. <bold>A</bold>–<bold>C</bold> Genital bulb in ventral, lateral, and dorsal views <bold>D–F</bold> aedeagal complex in ventral, lateral, and dorsal views, arrows pointing to the teeth along the joint edges of dorsal and ventral aedeagal valves <bold>G</bold> gonostylus, dorsal view. <bold>ae</bold> aedeagus; <bold>ce</bold> cercus; <bold>dv</bold> dorsal valve; <bold>ep</bold> epandrium; <bold>gcx</bold> gonocoxite; <bold>gs</bold> gonostylus; <bold>hv</bold> hypovalve; <bold>mt</bold> median tooth; <bold>pm</bold> paramere; <bold>sbp</bold> subbasal process; <bold>stp</bold> stalk of paramere; <bold>vv</bold> ventral valve. Scale bars: 0.2 mm.</p></caption><graphic xmlns:xlink="http://www.w3.org/1999/xlink" xlink:href="zookeys-587-151-g002.jpg" position="float" orientation="portrait" xlink:type="simple" id="oo_88077.jpg"/></fig></tp:treatment-sec><tp:treatment-sec sec-type="description"><title>Description of female.</title><p>Similar to males in general appearance. The ocellar pattern more rounded than that of males; wings with pterostigmal band more developed (Fig. <xref ref-type="fig" rid="F1">1B</xref>). Forewing length 11.10 ± 0.35 mm, width 2.48 ± 0.13 mm; hindwing length 10.17 ± 0.27 mm, width 2.31 ± 0.11 mm, similar to forewings.</p><p>
            <italic>Female genitalia</italic>. A9 nearly twice the length of A8. Subgenital plate accompanied with two lateral plates, which slightly beyond half the length of the main part; main part with basal half trapezoid, distal half vase-shaped and bearing long thick setae marginally (Fig. <xref ref-type="fig" rid="F3">3A, B</xref>). Genital plate small, shorter than half of subgenital plate; axis <!--PageBreak-->short, entirely concealed in the main plate, posterior apex acute; anterior arms shorter than main plate, curved entad; posterior arms longer than main plate, straight, narrowed toward the apex, slightly convergent (Fig. <xref ref-type="fig" rid="F3">3C</xref>).</p><fig id="F3" position="float" orientation="portrait"><label>Figure 3.</label><caption><p>Female terminalia of <italic><tp:taxon-name><tp:taxon-name-part taxon-name-part-type="genus">Panorpa</tp:taxon-name-part> <tp:taxon-name-part taxon-name-part-type="species">reflexa</tp:taxon-name-part></tp:taxon-name></italic> sp. n. <bold>A</bold> and <bold>B</bold> Terminalia in lateral and ventral views <bold>C</bold> genital plate, ventral view. <bold>aa</bold> anterior arm; <bold>ax</bold> axis; <bold>ce</bold> cercus; <bold>lp</bold> lateral plate; <bold>mp</bold> main plate; <bold>pa</bold> posterior arm; <bold>sgp</bold> subgenital plate. Scale bars: 0.2 mm.</p></caption><graphic xmlns:xlink="http://www.w3.org/1999/xlink" xlink:href="zookeys-587-151-g003.jpg" position="float" orientation="portrait" xlink:type="simple" id="oo_88078.jpg"/></fig></tp:treatment-sec><tp:treatment-sec sec-type="etymology"><title>Etymology.</title><p>The specific epithet is derived from the Latin <italic>reflex</italic>- (turned back, reflected), referring to the anterior arms of the paramere in male genitalia being reflected, and not directed caudad as usual.</p></tp:treatment-sec><tp:treatment-sec sec-type="distribution"><title>Distribution.</title><p>China (Yunnan Province).</p></tp:treatment-sec><tp:treatment-sec sec-type="comparisons"><title>Comparisons.</title><p>
            <italic><tp:taxon-name><tp:taxon-name-part taxon-name-part-type="genus">Panorpa</tp:taxon-name-part> <tp:taxon-name-part taxon-name-part-type="species">reflexa</tp:taxon-name-part></tp:taxon-name></italic> sp. n. is similar to <italic><tp:taxon-name><tp:taxon-name-part taxon-name-part-type="genus">Panorpa</tp:taxon-name-part> <tp:taxon-name-part taxon-name-part-type="species">decolorata</tp:taxon-name-part></tp:taxon-name></italic> Chou &amp; Wang, 1981 from Shaanxi Province, <italic><tp:taxon-name><tp:taxon-name-part taxon-name-part-type="genus">Panorpa</tp:taxon-name-part> <tp:taxon-name-part taxon-name-part-type="species">filina</tp:taxon-name-part></tp:taxon-name></italic> Chou &amp; Wang, 1987 from Hunan Province, <italic><tp:taxon-name><tp:taxon-name-part taxon-name-part-type="genus">Panorpa</tp:taxon-name-part> <tp:taxon-name-part taxon-name-part-type="species">waongkehzengi</tp:taxon-name-part></tp:taxon-name></italic> Navás, 1935 from Jiangxi Province, China in abdominal morphology, but differs from the latter three species by the males of <italic><tp:taxon-name><tp:taxon-name-part taxon-name-part-type="genus">Panorpa</tp:taxon-name-part> <tp:taxon-name-part taxon-name-part-type="species">reflexa</tp:taxon-name-part></tp:taxon-name></italic> with the paramere <!--PageBreak-->3-shaped and its anterior arm directed cephalad (cf. parameres are directed caudad, whether branched or not).</p><p>
            <italic><tp:taxon-name><tp:taxon-name-part taxon-name-part-type="genus">Panorpa</tp:taxon-name-part> <tp:taxon-name-part taxon-name-part-type="species">reflexa</tp:taxon-name-part></tp:taxon-name></italic> resembles <italic><tp:taxon-name><tp:taxon-name-part taxon-name-part-type="genus">Panorpa</tp:taxon-name-part> <tp:taxon-name-part taxon-name-part-type="species">guttata</tp:taxon-name-part></tp:taxon-name></italic> Navás, 1908 from Sichuan Province, China in the greatly reduced pterostigmal band in wings, but can be easily distinguished from the latter by the black ocellar triangle and postvertex (cf. vertex is uniformly colored).</p></tp:treatment-sec><tp:treatment-sec><!--Section generated to contain objects referenced in tp:taxon-treatment.--><fig id="F4" position="float" orientation="portrait"><label>Figure 4.</label><caption><p>Male adults in the field. <bold>A</bold> <italic><tp:taxon-name><tp:taxon-name-part taxon-name-part-type="genus">Panorpa</tp:taxon-name-part> <tp:taxon-name-part taxon-name-part-type="species">reflexa</tp:taxon-name-part></tp:taxon-name></italic> sp. n. <bold>B</bold> <italic><tp:taxon-name><tp:taxon-name-part taxon-name-part-type="genus">Panorpa</tp:taxon-name-part> <tp:taxon-name-part taxon-name-part-type="species">parallela</tp:taxon-name-part></tp:taxon-name></italic> sp. n.</p></caption><graphic xmlns:xlink="http://www.w3.org/1999/xlink" xlink:href="zookeys-587-151-g004.jpg" position="float" orientation="portrait" xlink:type="simple" id="oo_88079.jpg"/></fig></tp:treatment-sec></tp:taxon-treatment>
