# Supplementary material for: Two new species of the genus Panorpa Linnaeus (Mecoptera, Panorpidae) from Yunnan, China
Source: Zookeys. 2016 May 10;(587):151–62. doi: 10.3897/zookeys.587.7674 (PMC4926711; doi:10.3897/zookeys.587.7674)
Supplement: XML Treatment for Panorpa parallela [file zookeys.587.7674-treatment2.xml]

<!DOCTYPE tp:taxon-treatment
  PUBLIC "-//TaxonX//DTD Taxonomic Treatment Publishing DTD v0 20100105//EN" "tax-treatment-NSO.dtd">
<tp:taxon-treatment xmlns:tp="http://www.plazi.org/taxpub"><tp:treatment-meta><kwd-group><label>Taxon classification</label><kwd><named-content content-type="kingdom">Animalia</named-content></kwd><kwd><named-content content-type="order">Mecoptera</named-content></kwd><kwd><named-content content-type="family">Panorpidae</named-content></kwd></kwd-group><mixed-citation publication-type="journal"><person-group><name><surname>Wang</surname><given-names>Ji-Shen</given-names></name><name><surname>Hua</surname><given-names>Bao-Zhen</given-names></name></person-group><article-title>Two new species of the genus <italic><tp:taxon-name><tp:taxon-name-part taxon-name-part-type="genus">Panorpa</tp:taxon-name-part></tp:taxon-name></italic> Linnaeus (<tp:taxon-name><tp:taxon-name-part taxon-name-part-type="order">Mecoptera</tp:taxon-name-part></tp:taxon-name>, <tp:taxon-name><tp:taxon-name-part taxon-name-part-type="family">Panorpidae</tp:taxon-name-part></tp:taxon-name>) from Yunnan, China</article-title><source>Zookeys</source><day>10</day><month>5</month><year>2016</year><volume>2016</volume><issue>587</issue><fpage>151</fpage><lpage>162</lpage><pub-id pub-id-type="doi">10.3897/zookeys.587.7674</pub-id></mixed-citation></tp:treatment-meta><tp:nomenclature><tp:taxon-name>
            <tp:taxon-name-part taxon-name-part-type="genus">Panorpa</tp:taxon-name-part>
            <tp:taxon-name-part taxon-name-part-type="species">parallela</tp:taxon-name-part>
            <object-id xmlns:xlink="http://www.w3.org/1999/xlink" content-type="zoobank" xlink:type="simple">http://zoobank.org/243661E8-7438-4B26-B3C6-5D904B7CDBCD</object-id>
          </tp:taxon-name><tp:taxon-status xmlns:xlink="http://www.w3.org/1999/xlink" xlink:type="simple">sp. n.</tp:taxon-status><xref ref-type="fig" rid="F4">Figs 4B</xref><xref ref-type="fig" rid="F5">, 5</xref><xref ref-type="fig" rid="F6">, 6</xref><xref ref-type="fig" rid="F7">, 7</xref><!--PageBreak--></tp:nomenclature><tp:treatment-sec sec-type="type material"><title>Type material.</title><p>
            <bold>Holotype: CHINA: Yunnan Province</bold>: ♂, Mt. Daxueshan [大雪山] (<named-content xmlns:xlink="http://www.w3.org/1999/xlink" content-type="dwc:verbatimCoordinates" xlink:type="simple"><named-content content-type="geo-json" specific-use="{&#34;type&#34;:&#34;Point&#34;,&#34;coordinates&#34;:[99.6225,24.187833]}" xlink:type="simple">24°11.27'N, 99°37.35'E</named-content></named-content>), 2000 m, Yongde County [永德县], 21 Aug. 2015, leg. Ji-Shen Wang. <bold>Paratypes.</bold> 22♂♂32♀♀, same data as the holotype, 21–23 Aug. 2015.</p></tp:treatment-sec><tp:treatment-sec sec-type="diagnosis"><title>Diagnosis.</title><p>This new species resembles <italic><tp:taxon-name><tp:taxon-name-part taxon-name-part-type="genus">Panorpa</tp:taxon-name-part> <tp:taxon-name-part taxon-name-part-type="species">reflexa</tp:taxon-name-part></tp:taxon-name></italic> sp. n. in appearance, but can be readily differentiated from the latter by the following characters: 1) head yellowish <!--PageBreak-->brown, with ocellar triangle black (cf. head yellow with two black patterns, one on dorsum and the other one around ocellar triangle); 2) forewing with a faint apical band (cf. apical band absent); 3) hypandrium with elongated basal stalk (cf. basal stalk extremely shortened); 4) parameres in male genitalia simple and protruding caudad, almost parallel (cf. 3-shaped).</p></tp:treatment-sec><tp:treatment-sec sec-type="description"><title>Description of male.</title><p>
            <italic>Head</italic>. Head muddy yellow with ocellar triangle black. Antennal socket light yellow, scape yellowish brown, pedicel dark brown, flagellum black and with 39–42 segments. Rostrum unevenly muddy yellow with genae pale, subgenae brown. Maxillary and labial palps yellowish brown with distal segments darkening toward the apex (Fig. <xref ref-type="fig" rid="F5">5C</xref>).</p><fig id="F4" position="float" orientation="portrait"><label>Figure 4.</label><caption><p>Male adults in the field. <bold>A</bold> <italic><tp:taxon-name><tp:taxon-name-part taxon-name-part-type="genus">Panorpa</tp:taxon-name-part> <tp:taxon-name-part taxon-name-part-type="species">reflexa</tp:taxon-name-part></tp:taxon-name></italic> sp. n. <bold>B</bold> <italic><tp:taxon-name><tp:taxon-name-part taxon-name-part-type="genus">Panorpa</tp:taxon-name-part> <tp:taxon-name-part taxon-name-part-type="species">parallela</tp:taxon-name-part></tp:taxon-name></italic> sp. n.</p></caption><graphic xmlns:xlink="http://www.w3.org/1999/xlink" xlink:href="zookeys-587-151-g004.jpg" position="float" orientation="portrait" xlink:type="simple" id="oo_88079.jpg"/></fig><fig id="F5" position="float" orientation="portrait"><label>Figure 5.</label><caption><p>Adults of <italic><tp:taxon-name><tp:taxon-name-part taxon-name-part-type="genus">Panorpa</tp:taxon-name-part> <tp:taxon-name-part taxon-name-part-type="species">parallela</tp:taxon-name-part></tp:taxon-name></italic> sp. n. <bold>A</bold> Habitus of male, dorsal view <bold>B</bold> habitus of female, dorsal view; <bold>C</bold> head of male with antennae removed, frontal view; <bold>D</bold> dorsum of male; <bold>E</bold> abdomen of male, lateral view. Arrows show the notal organ on tergum III. Scale bars: (<bold>A, B</bold>): 2.5 mm; (<bold>C–E</bold>): 0.5 mm.</p></caption><graphic xmlns:xlink="http://www.w3.org/1999/xlink" xlink:href="zookeys-587-151-g005.jpg" position="float" orientation="portrait" xlink:type="simple" id="oo_88080.jpg"/></fig><p>
            <italic>Thorax</italic>. Pronotum brown, bearing 4–6 stout setae along its anterior margin. Meso- and metanotum light brown with a broad yellowish longitudinal stripe and a faint brown mesal line (Fig. <xref ref-type="fig" rid="F5">5D</xref>). Pleura pale brown. Legs yellow, with distal tarsi deep brown.</p><p>
            <italic>Wings</italic>. Forewing length 10.81 ± 0.51 mm, width 2.37 ± 0.10 mm, membrane hyaline, pterostigma reddish brown with dense microtrichia. Pterostigmal band brown, reduced to an irregular spot with acute hind apex, extending to vein R<sub>2+3</sub>, even to M<sub>1</sub> in some individuals. Apical band faint, degenerated as two irregular stripes, very faint in a few individuals. Vein 1A ending almost at the level of the origin of Rs. Hindwing length 9.98 ± 0.40 mm, width 2.19 ± 0.08 mm, similar to forewings but pterostigmal band and apical band more degenerated (Fig. <xref ref-type="fig" rid="F5">5A</xref>).</p><!--PageBreak--><p>
            <italic>Abdomen</italic>. Terga I–V sordidly brown, with a yellowish longitudinal mesal stripe, which is weakened and forms several continuous or discontinuous triangular spots at each tergum; pleura pale, sterna light brown. Notal organ on the posterior margin of tergum III slightly developed, covering the acute dorsal process of tergum IV (Fig. <xref ref-type="fig" rid="F5">5D</xref>). A6 dark brown dorsally and yellowish ventrally, without anal horns. A7 and A8 yellowish orange, with some faint brown textures along lateral surfaces; A7 cylindrical, A8 constricted basally and beveled apically (Fig. <xref ref-type="fig" rid="F5">5E</xref>).</p><p>
            <italic>Male genitalia</italic>. Genital bulb yellowish orange, oval (Fig. <xref ref-type="fig" rid="F6">6A–C</xref>). Epandrium (tergum IX) extending beyond the apex of gonocoxite, broad basally and tapering toward the apex, with a deep U-shaped terminal emargination (Fig. <xref ref-type="fig" rid="F6">6C</xref>). Cerci brown. Hypandrium (sternum IX) Y-shaped, with a narrow elongated basal stalk and splitting into <!--PageBreak-->paired hypovalves distally, extending to four-fifths of gonocoxite (Fig. <xref ref-type="fig" rid="F6">6A</xref>). Posteroventral margin of gonocoxite with a flat triangular process. Gonostylus slightly concaved along outer margin, inner margin with a blunt median tooth and an oval subbasal process, a long bristle rising between them (Fig. <xref ref-type="fig" rid="F6">6G</xref>). Parameres reddish brown, stick-like, extending far beyond the median tooth of gonostylus, approximately parallel, apexes acute and curved convergently, distal third with numerous microtrichia; inner margin with a pointed tooth subbasally, dorsal margin with a flat process next to the subbasal tooth (Fig. <xref ref-type="fig" rid="F6">6D–F</xref>). Ventral valves of aedeagus poorly developed, membra<!--PageBreak-->nous; dorsal valves sclerotized, separated, with thin neck-like stalks, distal parts swollen and flatiron-shaped (Fig. <xref ref-type="fig" rid="F6">6D–F</xref>), extending nearly to the base of gonostylus.</p><fig id="F6" position="float" orientation="portrait"><label>Figure 6.</label><caption><p>Male genitalia of <italic><tp:taxon-name><tp:taxon-name-part taxon-name-part-type="genus">Panorpa</tp:taxon-name-part> <tp:taxon-name-part taxon-name-part-type="species">parallela</tp:taxon-name-part></tp:taxon-name></italic> sp. n. <bold>A–C</bold> Genital bulb in ventral, lateral, and dorsal views <bold>D–F</bold> aedeagal complex in ventral, lateral, and dorsal views, black and white arrows show the inner teeth and dorsal process of paramere, respectively <bold>G</bold> gonostylus, ventral view. <bold>ae</bold> aedeagus; <bold>bst</bold> basal stalk of hypandrium; <bold>ce</bold> cercus; <bold>dv</bold> dorsal valve; <bold>ep</bold> epandrium; <bold>gcx</bold> gonocoxite; <bold>gs</bold> gonostylus; <bold>hv</bold> hypovalve; <bold>mt</bold> median tooth; <bold>pm</bold>, paramere; <bold>sbp</bold> subbasal process; <bold>vv</bold> ventral valve. Scale bars: 0.2 mm.</p></caption><graphic xmlns:xlink="http://www.w3.org/1999/xlink" xlink:href="zookeys-587-151-g006.jpg" position="float" orientation="portrait" xlink:type="simple" id="oo_88081.jpg"/></fig></tp:treatment-sec><tp:treatment-sec sec-type="description"><title>Description of female.</title><p>Similar to males in coloration and patterns (Fig. <xref ref-type="fig" rid="F5">5B</xref>). Forewing length 11.72 ± 0.41 mm, width 2.58 ± 0.15 mm; hindwing length 10.76 ± 0.52 mm, width 2.33 ± 0.15 mm, similar to forewings.</p><p>
            <italic>Female genitalia</italic>. A9 slightly shorter than A8. Subgenital plate long elliptic (Fig. <xref ref-type="fig" rid="F7">7A, B</xref>). Genital plate with main plate oblong and intensely constricted at base, posterior margin with a triangular mesal prominence; basal plate slightly wider than axis but narrower than main plate; axis elongated beyond the main plate, anterior third divergent widely, posterior third long elliptic with an acute apex; posterior arms almost half the length as main plate, broad basally and narrowed toward the apex, almost parallel (Fig. <xref ref-type="fig" rid="F7">7C</xref>).</p><fig id="F7" position="float" orientation="portrait"><label>Figure 7.</label><caption><p>Female terminalia of <italic><tp:taxon-name><tp:taxon-name-part taxon-name-part-type="genus">Panorpa</tp:taxon-name-part> <tp:taxon-name-part taxon-name-part-type="species">parallela</tp:taxon-name-part></tp:taxon-name></italic> sp. n. <bold>A, B</bold> Terminalia in lateral and ventral views; <bold>C</bold> genital plate, ventral view. <bold>ax</bold> axis; <bold>bp</bold> basal plate; <bold>ce</bold> cercus; <bold>mp</bold> main plate; <bold>pa</bold> posterior arm; <bold>sgp</bold> subgenital plate. Scale bars: 0.2 mm.</p></caption><graphic xmlns:xlink="http://www.w3.org/1999/xlink" xlink:href="zookeys-587-151-g007.jpg" position="float" orientation="portrait" xlink:type="simple" id="oo_88082.jpg"/></fig></tp:treatment-sec><tp:treatment-sec sec-type="etymology"><title>Etymology.</title><p>The specific epithet is derived from the Latin <italic>parallel</italic>- (parallel), referring to the parallel parameres in male genitalia.</p></tp:treatment-sec><tp:treatment-sec sec-type="distribution"><title>Distribution.</title><p>China (Yunnan Province).</p></tp:treatment-sec><tp:treatment-sec sec-type="comparisons"><title>Comparisons.</title><p>
            <italic><tp:taxon-name><tp:taxon-name-part taxon-name-part-type="genus">Panorpa</tp:taxon-name-part> <tp:taxon-name-part taxon-name-part-type="species">parallela</tp:taxon-name-part></tp:taxon-name></italic> sp. n. is similar to <italic><tp:taxon-name><tp:taxon-name-part taxon-name-part-type="genus">Panorpa</tp:taxon-name-part> <tp:taxon-name-part taxon-name-part-type="species">rufostigma</tp:taxon-name-part></tp:taxon-name></italic> Westwood, 1842 from Europe in the reddish pterostigma, but can be recognized by its greatly reduced wing markings (cf. wing markings well-developed).</p><p>
            <italic><tp:taxon-name><tp:taxon-name-part taxon-name-part-type="genus">Panorpa</tp:taxon-name-part> <tp:taxon-name-part taxon-name-part-type="species">parallela</tp:taxon-name-part></tp:taxon-name></italic> resembles <italic><tp:taxon-name><tp:taxon-name-part taxon-name-part-type="genus">Panorpa</tp:taxon-name-part> <tp:taxon-name-part taxon-name-part-type="species">chengi</tp:taxon-name-part></tp:taxon-name></italic> Chou, 1981 from Shaanxi Province, China in body coloration, especially the pale-brown thoracic terga, but can be differentiated from the latter by the reddish pterostigma and the wing pattern (cf. pterostigma indistinct, wings devoid of markings).</p><p>The two new species, <italic><tp:taxon-name><tp:taxon-name-part taxon-name-part-type="genus">Panorpa</tp:taxon-name-part> <tp:taxon-name-part taxon-name-part-type="species">reflexa</tp:taxon-name-part></tp:taxon-name></italic> and <italic><tp:taxon-name><tp:taxon-name-part taxon-name-part-type="genus">Panorpa</tp:taxon-name-part> <tp:taxon-name-part taxon-name-part-type="species">parallela</tp:taxon-name-part></tp:taxon-name></italic>, resemble each other in general appearance at first glance. In living animals, the wings are held in close contact along the mid-line over the abdomen, and in the same plane at repose (Fig. <xref ref-type="fig" rid="F4">4</xref>). This condition is different for most species of <italic><tp:taxon-name><tp:taxon-name-part taxon-name-part-type="genus">Panorpa</tp:taxon-name-part></tp:taxon-name></italic>, the wings of which are mostly divergent and kept in a V-shape over the abdomen at repose.</p></tp:treatment-sec><tp:treatment-sec sec-type="habitat"><title>Habitat.</title><p>In the type locality, Mount Daxueshan, these two species share the same habitat among several mountain valleys with streams around an elevation of 2000 m. Suitable microhabitats lie mostly in a slope surrounded by evergreen broad-leaved forests and with dense herbaceous groundcover (Fig. <xref ref-type="fig" rid="F8">8</xref>). In the daytime of August, these valleys are mostly overspread with mist, receiving little direct sunlight, and the temperature ranges approximately from 16 to 22 °C.</p><fig id="F8" position="float" orientation="portrait"><label>Figure 8.</label><caption><p>Habitat of the type locality.</p></caption><graphic xmlns:xlink="http://www.w3.org/1999/xlink" xlink:href="zookeys-587-151-g008.jpg" position="float" orientation="portrait" xlink:type="simple" id="oo_88083.jpg"/></fig></tp:treatment-sec></tp:taxon-treatment>
